# Supplementary material for: Dependency-Oriented Versus Autonomy-Oriented Help: Inferred Motivations and Intergroup Perceptions
Source: Behav Sci (Basel). 2024 Oct 28;14(11):1000. doi: 10.3390/bs14111000 (PMC11590873; doi:10.3390/bs14111000)
Supplement: Supplementary file 1 [file behavsci-14-01000-s001.zip]

Archive with 1 entries (1 files):
- behavsci-3239353 supplymentary.pdf
